# Supplementary material for: Super-Resolution Ultrasound Imaging Can Quantify Alterations in Microbubble Velocities in the Renal Vasculature of Rats
Source: Diagnostics (Basel). 2022 Apr 28;12(5):1111. doi: 10.3390/diagnostics12051111 (PMC9140053; doi:10.3390/diagnostics12051111)
Supplement: Supplementary file 1 [file diagnostics-12-01111-s001.zip]

Archive with 1 entries (1 files):
- diagnostics-1627482-supplementary.pdf
